# Supplementary material for: An efficient harvesting strategy for agarwood based on the correlation analysis of resin formation and leaves dynamic changes induced by integrated induction method
Source: PLoS One. 2025 Jul 10;20(7):e0327516. doi: 10.1371/journal.pone.0327516 (PMC12244609; doi:10.1371/journal.pone.0327516)
Supplement: S1 File — The dataset includes all the original plotting data of this study, as well as qualitative and quantitative data of secondary metabolites. (XLSX) [file pone.0327516.s001.xlsx]

## Sheet: Fig
Fig.2		AVERAGE
	A	phylum	Ascomycota	Basidiomycota	no_rank_Fungi	others	B	class	Eurotiomycetes	Agaricomycetes	no_rank_Ascomycota	Sordariomycetes	Agaricostilbomycetes	unclassified_Fungi	Dothideomycetes	others	C	genus	Exophiala	Hyphoderma	no_rank_Ascomycota	Trichoderma	Kurtzmanomyces	unclassified_Fungi	unclassified_Ascomycota	others
		0	122	10	0	0		0	22	1	81	7	0	30	12	12		0	4	0
		2	3563	190	0	7		2	1632	6	1246	638	136	52	40	67		2	1630	0	1245	634	130	52	1	117
		4	32	1304	1	1		4	11	1269	8	9	24	54	3	13		4	0	1265	1	0	24	54	7	40
		6	1	0	0	1		6	0	0	1	0	0	1	0	0		6	0	0	0	0	0	1	1	0
		8	120	12	0	3		8	18	7	22	68	2	8	11	6		8	15	3	21	66	0	8	1	28
		10	36	36	0	1		10	22	4	1	2	3	16	3	41		10	0	0	1	1	3	16	5	66
		12	39	74	0	4		12	19	68	10	1	0	22	8	9		12	2	0	3	0	0	22	7	103
		AVERAGE
Fig.3		month	As-TPS	As-HMGR	As-DXS1	As-DXS2	As-CHS1	As-CHS2	OTU	EEC	Sesquiterpenes	2-(2-phenylethyl) chromones	Epifriedelinol	Friedelin
		0	1	1	1	1	1	1	99	0	0	0	1.83	1.09
		2	8.626	1.824	0.2801	18.16	3.267	0.3023	139	6.85	1.547	4.253	1.43331	0.76177
		4	168.6	16.58	1.206	3.628	3.158	48.92	106	15.0333	3.92	81.887	1.63831	0.88
		6	328.8	126.7	3.195	5.9	201.36	1853	51	10.175	18.067	39.963	1.37077	0.87
		8	3.499	2.95	0.05904	3.499	17.46	3.92	98	21.2133	20.533	47.2	1.85216	1.14
		10	3051	71.22	607.9	372.8	14.73	44.12	93	24.7533	10.157	67.697	1.9623	1
		12	897	15.88	83.06	63.84	6.931	48.06	118	24.9433	11.41	75.447	2.09414	1.35
					AVERAGE
Fig.6		month	Aromatic compounds	Sesquiterpenoids	2-(2-phenylethyl) chromones	alkanes	others	unidentified
		0	0.1	0.09	0	0.62	0.37	98.82
		2	0.303	1.546	0.92	8.89	1.323	87.018
		4	0.14	3.919	55.551	0	0.71	39.68
		6	0.01	18.067	34.468	2.81	1.063	43.582
		8	0.057	20.533	43.159	0.653	0.2	35.398
		10	0.39	10.159	56.709	1.687	0.873	30.182
		12	0.14	11.409	63.674	0.573	2.41	21.794
Fig.8		AVERAGE
	Primary ID	OTU	As-TPS	As-HMGR	As-DXS1	As-DXS2	As-CHS1	As-CHS2	Sesquiterpenes	Chromone	S+C	Epifriedelinol	Friedelin	EEC
	0 Month	99	1	1	1	1	1	1	0	0	0	1.83	1.09	0
	2 Month	139	8.626	1.824	0.2801	18.16	3.267	0.3023	1.547	4.253	5.8	1.43331	0.761771	6.85
	4 Month	106	168.6	16.58	1.206	3.628	3.158	48.92	3.92	81.887	85.807	1.63831	0.88	15.0333
	6 Month	51	328.8	126.7	3.195	5.9	201.36	1853	18.067	39.963	58.03	1.37077	0.87	10.175
	8 Month	98	3.499	2.95	0.05904	3.499	17.46	3.92	20.533	47.2	67.733	1.85216	1.14	21.2133
	10 Month	93	3051	71.22	607.9	372.8	14.73	44.12	10.157	67.697	77.854	1.9623	1	24.7533
	12 Month	118	897	15.88	83.06	63.84	6.931	48.06	11.41	75.447	86.857	2.09414	1.35	24.9433
		AVERAGE
Fig.9		Month	OUT	As-TPS	As-HMGR	As-DXS1	As-DXS2	As-CHS1	As-CHS2	EEC	Sesquiterpenes	Chromone	Sesquiterpenes+Chromone	Epifriedelinol
		0	35	1	1	1	1	1	1	0	0	0	1.83	1.09
		2	76	8.626	1.824	0.2801	18.16	3.267	0.3023	6.85	1.443	0.92	1.43	0.76
		4	39	168.6	16.58	1.206	3.628	3.158	48.92	20.78	3.883	55.551	1.64	0.88
		6	2	328.8	126.7	3.195	5.9	201.36	1853	10.18	18.067	34.468	1.37	0.87
		8	32	3.499	2.95	0.05904	3.499	17.46	3.92	18.27	20.52	43.159	1.85	1.14
		10	30	3051	71.22	607.9	372.8	14.73	44.12	20.53	10.159	56.709	1.96	1
		12	34	897	15.88	83.06	63.84	6.931	48.06	21	11.406	63.674	2.09	1.35
Fig.10		AVERAGE
	A	0	2	4	6	8	10	12	B	0	2	4	6	8	10	12	C	0	2	4	6	8	10	12	D	Month	EEC	epi-friedelinol	Friedelin
		1.83261	0.87296	1.96736	2.37672	1.43456	2.39661	2.00913		1.08	0.44	0.52	1.7	0.84	1.1	1.02		3.51	2.6	11.8	9.6	10.38	9.41	27.11		0	3.51	1.83261	1.0926
		0.51098	1.10281	1.6697	2.24235	1.84285	2.01893	2.5995		1.15	0.83	0.93	1.18	0.72	1.21	1.23		3.95	3.5	12.5	10.9	11.72	28.95	23.03		0	3.95	0.510956	1.5158
		0.70831	0.95806	1.70139	2.19357	1.81528	2.09132	2.75333		1.26	0.53	0.95	1.59	1.45	0.77	1.68		4.37	3.9	13.7	13.7	10.9	34.57	24.69		0	4.37	0.707513	1.26282
																										2	2.6	0.872962	0.441395
																										2	3.5	1.10281	0.834333
																										2	3.9	0.958062	0.53055
																										4	11.8	1.96736	0.523635
																										4	12.5	1.6697	0.93127
																										4	13.7	1.70139	0.949449
																										6	9.6	2.37672	1.70299
																										6	10.9	2.24235	1.17987
																										6	13.7	2.19357	1.5906
																										8	10.38	1.43456	0.839321
																										8	11.72	1.84285	0.718692
																										8	10.9	1.81528	1.45411
																										10	9.41	2.39661	1.1087
																										10	28.95	2.01893	1.20828
																										10	34.57	2.09132	0.773238
																										12	27.11	2.00913	1.0199
																										12	23.03	2.5995	1.22717
																										12	24.69	2.75333	1.6841

## Sheet: Qualitative analysis
Leaves
No.	RT(min)	Chemical Name	Formula	CAS	RIa
						0	2	2	2	AVERAGE	4	4	4	AVERAGE	6	6	6	AVERAGE	8	8	8	AVERAGE	10	10	10	AVERAGE	12	12	12	AVERAGE
1	15.054	3,7,11,15-Tetramethyl-2-hexadecen-1-ol	C20H40O	102608-53-7	2045	3.652	5.468	6.849	8.067	6.79467	5.193	9.232	4.323	6.24933	7.843	6.822	6.205	6.95667	5.31	7.886	5.414	6.20333	8.68	10.009	9.928	9.539	6.082	5.718	5.447	5.749
2	16.291	Phytol	C20H40O	150-86-7	2118	1.021	1.954	3.011	2.704	2.55633	1.261	4.354	1.707	2.44067	2.705	2.764	1.543	2.33733	2.434	4.474	2.598	3.16867	3.162	3.842	3.391	3.465	2.45	1.988	1.555	1.99767
3	49.831	Squalene	C30H50	7683-64-9	2663	0.468						0.33		0.33	0.309			0.309						1.959	0.608	1.2835	0.494	1.095	0.505	0.698
4	64.507	Heptacosane	C27H56	593-49-7	2705	8.722	0.503	0.786	0.387	0.558667	0.963	0.51	1.308	0.927	3.041	9.516	3.799	5.452	2.024	0.645	0.836	1.16833	2.213	2.504	2.332	2.34967	3.838	1.816	1.807	2.487
5	73.209	Olean-12-ene	C30H50	471-68-1	2697	2.41	1.594	1.298	2.391	1.761	1.883	4.406	1.226	2.505	4.633	2.177	2.697	3.169	3.631	1.345	3.158	2.71133	3.106	2.832	0.965	2.301	1.415	2.398	2.343	2.052
6	75.793	Lupeol	C30H50O	545-47-1	2848	6.969	1.385	4.602	2.904	2.96367	2.06	2.566	2.492	2.37267	8.199	3.938	3.292	5.143	4.728	4.705	3.365	4.266	1.065	1.784	3.711	2.18667	5.238	5.787	0.92	3.98167
7	78.881	24-Methylenecycloartan-3-one	C31H50O	1449-08-7	2817	3.064	16.062	4.114	4.89	8.35533	16.347	1.892	5.981	8.07333	3.512	3.072	12.552	6.37867		4.047	3.452	3.7495	2.634	2.427	5.007	3.356	2.038	2.091	12.044	5.391
8	83.168	Friedelanol	C30H52O	5085-72-3	2875	21.374	9.819	5.893	7.37	7.694	6.525	10.651	16.357	11.1777	9.461	6.321	9.062	8.28133	16.07		20.217	18.1435	23.133	19.916	24.982	22.677	24.238	28.236	20.385	24.2863
9	83.435	Friedelin	C30H50O	559-74-0	2858	27.71	24.31	29.752	32.99	29.0173	33.803	22.6	40.846	32.4163	36.74	38.199	48.618	41.1857	47.162	23.278	39.918	36.786	26.741	20.456	24.909	24.0353	27.877	32.423	27.978	29.426
10	84.196	Stigmasterol	C30H44O3	117703-27-2	3234	11.179	23.928	26.645	26.695	25.756	20.41	20.1	10.552	17.0207	8.185	8.284		8.2345	8.52	33.708	10.637	17.6217	8.758	14.021	10.896	11.225	10.481	5.333	13.655	9.823
agarwood
No.	RT(min)	Chemical Name	Formula	CAS	RIa	average（%）
						0	2	4	6	8	10	12
1	12.283	2-Butanone,4-phenyl-	C10H12O	2550-26-7	1243	0	0.14	0.14	0.01	0.017	0.323	0.127
2	25.307	Tridecane,2-methyl-	C14H3O	1560-96-9	1400	0.1	0.163	0	0	0.04	0.067	0.013
3	26.636	Caryophyllene oxide	C15H24O	1139-30-6	1561	0	0.103	0.023	0	0.003	0	0
4	27.905	Dodecane,2,6,11-trimethyl-	C15H32	31295-56-4	1320	0.09	0	0.013	0	0.01	0	0.003
5	28.395	α-Elemol	C15H26O	639-99-6	1545	0	0	0	0	0.01	0.007	0.013
6	28.868	2,6-Dimethyl-10-methylene-12-oxatricyclo[7.3.1.0(1,6)]tridec-2-ene	C15H22O	-	1576	0	0	0	0	0	0	0.013
7	29.641	δ-Guaiene	C15H24	3691-11-0	1526	0	0	0	0.01	0.013	0.04	0.02
8	30.27	α-Selinene	C15H24	473-13-2	1534	0	0	0	0	0.033	0.04	0.023
9	30.505	Isoaromadendrene epoxide	C15H24O	499134-59-7	1579	0	0.42	0.123	0.153	0.313	0.26	0.31
10	30.997	Spathulenol	C15H24O	77171-55-2	1577	0	0	0	0	0.01	0.07	0.017
11	33.188	γ-Eudesmol	C15H26O	1209-71-8	1619	0	0	0.013	0.05	0.01	0	0.053
12	34.373	Agarospirol	C15H26O	1460-73-7	1631	0	0	0.037	0.067	0.027	0.047	0.06
13	35.677	α-Guaien	C15H24	3691-12-1	1636	0	0	0.06	0.09	0.057	0.063	0.077
14	35.893	Hinesol	C15H26O	23811-08-7	1632	0	0	0.013	0.023	0.113	0.113	0.033
15	36.342	Guaiol	C15H26O	489-86-1	1614	0	0	0.1	0.23	0.217	0.2	0.373
16	37.712	Diepi-α-cedrene epoxide	C15H24O	-	1631	0	0	0.067	0.113	0.267	0.057	0.123
17	39.629	Aristolone	C15H24O	6831-17-0	1745	0	0	0.103	0.04	0.177	0.137	0.217
18	40.428	2(1H)Naphthalenone,3,5,6,7,8,8a-hexahydro-4,8a-dimethyl-6-(1-methylethenyl)-	C15H22O	-	1673	0	0	0.027	0.083	0.173	0.147	0.123
19	41.131	Santalol	C15H24O	11031-45-1	1668	0	0	0.137	0	0.017	0.013	0.07
20	43.787	2-(4a,8-Dimethyl-1,2,3,4,4a,5,6,7-octahydro-naphthalen-2-yl)-prop-2-en-1-ol	C15H24O	-	1745	0	0	0.08	0.127	0.417	0.247	0.14
21	46.384	Nootkatone	C15H22O	4674-50-4	1751	0	0	0.043	0.197	0.613	0.187	0.087
22	46.578	Germacrone	C15H22O	6902-91-6	1694	0	0	0.04	0.11	0.683	0.207	0.22
23	47.437	Viridiflorol	C15H26O	552-02-3	1600	0	0	0.023	0.067	0.36	0.083	0.163
24	48.86	Eudesm-4(14)-en-11-ol	C15H26O	473-15-4	1665	0	0	0.047	0.07	0.15	0.09	0.05
25	54.974	2-Naphthalenol, 2,3,4,4a,5,6,7-octahydro-1,4a-dimethyl-7-(2-hydroxy-1-methylethyl)	C15H26O2	-	1901	0	0	0	0.13	0.113	0.05	0.08
26	58.649	Baimuxinal	C15H24O2	86408-21-1	1820	0	0	0.293	2.137	1.317	0.727	1.663
27	67.594	Longifolenaldehyde	C15H24O	19890-84-7	1876	0	0	0.16	1.097	0.593	0.327	0.417
28	75.412	2(1H)-Naphthalenone, 4a,5,6,7,8,8a-hexahydro-6-[1-(hydroxymethyl)ethenyl]-4,8a-dimethyl-, [4ar-(4aà,6à,8aá)]-	C15H22O2	-	1904	0	0	0.163	1.513	1.077	0.34	0.603
29	81.589	Velleral	C15H20O2	-	1817	0	0	0.757	4.04	6.09	3.147	2.727
30	86.748	Verrucarol	C15H22O4	2198-92-7	1927	0	1.023	1.277	4.247	1.357	2.303	3.057
31	88.648	Vellerdiol	C15H24O2	51276-18-7	1926	0	0	0.043	0.74	3.81	0.577	0.231
32	100.713	6-(1-Hydroxymethylvinyl)-4,8a-dimethyl-3,5,6,7,8,8a-hexahydro-1H-naphthalen-2-one	C15H22O2	-	1916	0	0	0.277	2.733	2.503	0.68	0.443
33	169.637	2-(2-Phenylethyl)chromone	C17H14O2	61828-53-3	2288	0	0	9.72	1.103	0.67	2.31	3.047
34	176.539	Tetracosane	C24H50	646-31-1	2400	0.14	1.377	0	0	0	0	0.033
35	178.159	2-[2-(4-hydroxyphenyl)ethylchromone	C17H14O3	-	2425	0	0	2.25	0.49	0.28	0.603	0.48
36	183.65	Pentacosane	C25H52	629-99-2	2500	0.18	1.973	0	0	0	0.44	0.107
37	184.188	6-Hydroxy-2-(2-phenylethyl)chromone	C17H14O3	84294-90-6	2425	0	0	1.937	0.453	0.493	0.987	1.237
38	189.408	6-Methoxy-2-(2-phenylethyl)chromone	C17H14O3	84294-89-3	2582	0	0	6.46	1.613	4.41	4.13	6.14
39	193.058	5,8-Dihydroxy-2-(2-phenylethyl)chromone	C17H14O4	69809-24-1	2642	0	0	5.327	1.283	0	6.127	8.143
40	193.908	2-[2-Hydroxy-2-(4-hydroxyphenyl)ethylchromone	C18H16O3	-	2860	0	0	2.72	2.267	4.183	0.66	3.243
41	201.148	6-Hydroxy-2-[2-(4'-methoxyphenyl)ethyl]chromone (isomer 1)	C18H16O4	125092-36-6	2792	0	0	0	2.413	2.447	0	0
42	203.563	8-Hydroxy-2-(2-phenylethyl)chromone	C17H14O3	-	2425	0	0	0	1.403	5.41	4.273	5.35
43	210.968	Octacosane	C28H58	630-02-4	2800	0.06	1.457	0	0	0	0	0.103
44	211.748	6-Methoxy-2-[2-(3'-methoxyphenyl)ethyl]chromone	C19H18O4	84294-88-2	2897	0	0	1.213	0.41	1.047	1.92	0.997
45	213.026	Squalene	C30H50	111-02-4	2818	0.03	0.533	0.71	0.433	0	0	1.96
46	214.514	6-Methoxy-2-[2-(3-methoxyphenyl)ethyl]chromone	C19H18O4	-	2927	0	0	0.367	0	0	1.523	0.693
47	216.986	6,7-Dimethoxy-2-(2-phenylethyl)chromone	C19H18O4	84294-87-1	2970	0	0	24.78	8.58	16.51	16.22	22.4
48	219.408	5,8-Dihydroxy-2-[2-(4'-methoxyphenethyl)]chromone	C18H16O5	128922-70-3	2989	0	0	0.067	3.193	2.243	5.32	4.467
49	221.256	Hentriacontane	C31H64	630-04-6	3100	0.07	1.81	0	2.81	0.653	1.247	0.243
50	221.993	6-Hydroxy-7-methoxy-2-(2-phenylethyl)chromone	C18H16O3	-	2860	0	0.92	0.71	3.463	1.513	5.033	2.997
51	229.57	6-Hydroxy-2-[2-(4'-methoxyphenyl)ethyl]chromone (isomer 2)	C18H16O4	125092-36-6	3147	0	0	0	5.737	1.73	3.51	2.55
52	250.566	6,7-Dimethoxy-2-[2-(4'-methoxyphenethyl)]chromone	C18H16O5	-	3443	0	0	0	1.4	2.223	1.84	1.653
53	261.573	6,8-Dihydroxy-2-[2-(3'-methoxy-4'-hydroxylphenylethyl)]chromone	C18H16O5	-	3537	0	0	0	0.66	0	2.253	0.277
54	292.723	Stigmast-4-en-3-one	C29H48O	1058-61-3	3714	0.34	0.79	0	0.63	0.2	0.873	0.45

## Sheet: Quantitative analysis
1. Linear range
STD	epi-friedelinol		friedelin
	concentration ug/mL	A	concentration ug/mL	A					epi-friedelinol-R	0.99905
0.05	1.784	209571	1.552	246036					friedelin-R	0.99945
0.25	8.92	1395453	7.76	1606811
0.5	17.84	3280201	15.52	3262463
1	35.68	6360207	31.04	6255545
1.25	44.6	7909862	38.8	7589454
2.5	89.2	14966514	77.6	14695890
2. Sample precision
	C-epi-friedelinol/ug/mL	A-epi-friedelinol	C-friedelin ug/mL	A-friedelin
1	35.7	6345525	31	6293840
2	35.7	6305681	31	6202048
3	35.7	6372906	31	6285768
4	35.7	6365554	31	6241500
5	35.7	6282851	31	6260839
6	35.7	6349645	31	6207925
ave		6337027		6.24865e+06
RSD		0.00557923		0.00617735
3. Mehtod repeatability
	Weigh the sample/g	A-epi-friedelinol	C-epi-friedelinol/ug/mL	Content-epi-friedelinol/mg/g	A-friedelin	C-friedelin ug/mL	Content-friedelin/mg/g
1	0.2008	6845003	39.8509	1.98461	4008104	20.2273	1.00734
2	0.2002	6737099	39.2129	1.95869	4054185	20.4715	1.02255
3	0.2003	6895311	40.1483	2.00441	4103557	20.7331	1.0351
4	0.2023	6956311	40.509	2.00242	4156522	21.0137	1.03874
5	0.2021	6889142	40.1118	1.98475	4167552	21.0722	1.04266
6	0.2024	7012244	40.8397	2.01777	4186376	21.1719	1.04604
ave		6889185	40.1121	1.99211	4112716	20.7816	1.03207
RSD		0.0137352	0.0139478	0.0103942	0.0171261	0.0179589	0.0141311
4. Method recovery
	Weigh the sample/g	A-epi-friedelinol	C-epi-friedelinol/ug/mL	Sample recovery content/mg	Amount added to/mg	Measured quantity/mg	recovery/%
1	0.1001	6771887	39.4186	0.19941	0.1962	0.394186	99.2741
2	0.1098	7236625	42.1664	0.218733	0.1962	0.421664	103.43
3	0.1099	7261102	42.3111	0.218933	0.1962	0.423111	104.066
4	0.1092	7192299	41.9043	0.217538	0.1962	0.419043	102.704
5	0.1053	7098916	41.3522	0.209769	0.1962	0.413522	103.849
6	0.1003	6863293	39.959	0.199808	0.1962	0.39959	101.826
ave		7070687	41.1852	0.210699		0.411852	102.525
RSD		0.0290996	0.0295381				0.0174694
	Weigh the sample/g	A-friedelin	C-friedelin ug/mL	Sample recovery content/mg	Amount added to/mg	Measured quantity/mg	recovery/%
1	0.1001	4455859	22.5998	0.10331	0.1164	0.225998	105.402
2	0.1098	4556220	23.1316	0.113321	0.1164	0.231316	101.37
3	0.1099	4596067	23.3428	0.113425	0.1164	0.233428	103.095
4	0.1092	4550760	23.1027	0.112702	0.1164	0.231027	101.653
5	0.1053	4475230	22.7025	0.108677	0.1164	0.227025	101.673
6	0.1003	4352880	22.0542	0.103517	0.1164	0.220542	100.537
ave		4497836	22.8223	0.109159		0.228223	102.288
RSD		0.0196719	0.020543				0.0169547
5. Sample determination
Induction method	time/month	ID	Weigh the sample/g	A-epi-friedelinol	C-epi-friedelinol/ug/mL	Content-epi-friedelinol/mg/g	Average content-epi-friedelinol/mg/g	A-friedelin	C-friedelin ug/mL	Content-friedelin/mg/g	Average content-friedelin/mg/g
FAA13	0	KB-1	0.2011	6338102	36.8538	1.83261	1.8322	4337402	21.9722	1.0926	1.09365
		KB-2	0.2042	4433892	25.595	1.25343		5217324	26.6346	1.30434
		KB-3	0.2009	8295666	48.428	2.41055		3542409	17.7597	0.884007
	2	S49	0.2036	4466700	25.789	1.26665	1.43149	3203468	15.9637	0.784073	0.763023
		S50	0.1947	5837571	33.8944	1.74085		2930131	14.5154	0.745526
		S51	0.2068	4606340	26.6146	1.28697		3154791	15.7058	0.759468
	4	S53	0.1991	5209833	30.1828	1.51596	1.62649	4076082	20.5875	1.03403	0.884583
		S54	0.2022	4849760	28.0538	1.38743		4153986	21.0003	1.03859
		S55	0.1982	6729194	39.1661	1.97609		2364454	11.518	0.581131
	6	S57	0.2081	4386741	25.3162	1.21654	1.37251	3544050	17.7684	0.853839	0.874094
		S58	0.2104	3476589	19.9349	0.947475		2834477	14.0085	0.665805
		S59	0.1947	6537876	38.035	1.95352		4242320	21.4683	1.10264
	8	S61	0.2024	5748009	33.3648	1.64846	1.84795	5090527	25.9628	1.28275	1.14117
		S62	0.2048	4870672	28.1775	1.37585		2327238	11.3208	0.552774
		S63	0.197	8499789	49.6349	2.51954		6094704	31.2837	1.588
	10	S65	0.1983	5758777	33.4285	1.68575	1.95586	3958370	19.9638	1.00675	0.998083
		S66	0.2022	7676694	44.7683	2.21406		4231701	21.4121	1.05896
		S67	0.2065	6977497	40.6343	1.96776		3809418	19.1745	0.928548
	12	S69	0.1943	5691228	33.0291	1.6999	1.995	3711350	18.6549	0.960107	1.35091
		S70	0.1937	7476260	43.5832	2.25004		5974205	30.6452	1.58209
		S71	0.2003	6999151	40.7623	2.03506		5900706	30.2557	1.51052
FAA2	0	KB-1	0.2011	6338102	36.8538	1.83261	1.01703	4337402	21.9722	1.0926	1.29041
		S1	0.2014	1845455	10.2907	0.510956		5952116	30.5281	1.5158
		S3	0.2042	2548492	14.4474	0.707513		5057324	25.7868	1.26282
	2	S26	0.1938	2966343	16.918	0.872962	0.977944	1805119	8.55424	0.441395	0.602093
		S27	0.2032	3895055	22.4091	1.10281		3390289	16.9537	0.834333
		S28	0.1984	3319819	19.008	0.958062		2177257	10.5261	0.53055
	4	S30	0.208	7025992	40.921	1.96736	1.77948	2246237	10.8916	0.523635	0.801451
		S31	0.204	5865900	34.0619	1.6697		3776088	18.9979	0.93127
		S32	0.2002	5865900	34.0619	1.70139		3777988	19.008	0.949449
	6	S33	0.2001	8148545	47.5582	2.37672	2.27088	6621828	34.0767	1.70299	1.49115
		S35	0.2005	7708982	44.9592	2.24235		4655266	23.6564	1.17987
		S36	0.2024	7614031	44.3978	2.19357		6266464	32.1938	1.5906
	8	S37	0.2003	4964822	28.7342	1.43456	1.69756	3363482	16.8116	0.839321	1.00404
		S39	0.2021	6404093	37.244	1.84285		2931900	14.5248	0.718692
		S40	0.2024	6319062	36.7412	1.81528		5745105	29.4312	1.45411
	10	S42	0.2062	8463120	49.4181	2.39661	2.16895	4505235	22.8615	1.1087	1.03007
		S43	0.204	7070855	41.1862	2.01893		4842554	24.6488	1.20828
		S44	0.2054	7370114	42.9556	2.09132		3188100	15.8823	0.773238
	12	S45	0.2029	6999641	40.7652	2.00913	2.45398	4096141	20.6938	1.0199	1.31039
		S46	0.2033	9043190	52.8478	2.5995		4899085	24.9484	1.22717
		S48	0.2035	9581433	56.0302	2.75333		6658561	34.2714	1.6841
